# Supplementary material for: Clostridium butyricum MIYAIRI 588 contributes to the maintenance of intestinal microbiota diversity early after haematopoietic cell transplantation
Source: Bone Marrow Transplant. 2024 Mar 2;59(6):795–802. doi: 10.1038/s41409-024-02250-1 (PMC11161410; doi:10.1038/s41409-024-02250-1)
Supplement: Supplementary file 2 — Table S1 [file 41409_2024_2250_MOESM2_ESM.xlsx]

## Sheet: Sheet1
Table S1. Clinical patient characteristics
Characteristic		Number of patients (%)				Number of fecal samples (%)
		Total	Osaka	Tokai		Total	Osaka	Tokai
			University	University			University	University
Transplant recipients		37	23 (62.2)	14 (37.8)		–	–	–
Average recipient age (range)		44 (20-64)	46 (24-64)	40 (20-58)
Patient sex	Female	15	7 (46.7)	8 (53.3)		–	–	–
	Male	22	16 (72.7)	6 (27.3)		–	–	–
Administration of CBM588	Yes	11	11	0		–	–	–
	No	26	12	14		–	–	–
Time Points	Before	–	–	–		23	15 (65.2)	8 (34.8)
	HSCT	–	–	–		32	20 (62.5)	12 (37.5)
	At 7 days	–	–	–		30	19 (63.3)	11 (36.7)
	At 14 days	–	–	–		30	19 (63.3)	11 (36.7)
	At 21 days	–	–	–		30	19 (63.3)	11 (36.7)
	At 28 days	–	–	–		28	19 (67.9)	9 (32.1)
	At 35 days	–	–	–		23	17 (73.9)	6 (26.1)
Acute GVHD	Yes	24	15 (62.5)	9 (37.5)		–	–	–
	No	13	8 (61.5)	5 (38.5)		–	–	–
Conditioning regimen	MAC	23	11 (47.8)	12 (52.2)		–	–	–
	RIC	14	12 (85.7)	2 (14.3)		–	–	–
Overall survival*	Alive	27	17 (63.0)	10 (27.0)		–	–	–
	Dead	10	6 (60.0)	4 (40.0)		–	–	–
CBM588; Clostridium butyricum MIYAIRI588, Before; before conditioning, MAC; myeloablative conditioning, RIC; reduced intensity conditioning, * indicates overall survival rate at one year
