# Supplementary material for: Clostridium butyricum MIYAIRI 588 contributes to the maintenance of intestinal microbiota diversity early after haematopoietic cell transplantation
Source: Bone Marrow Transplant. 2024 Mar 2;59(6):795–802. doi: 10.1038/s41409-024-02250-1 (PMC11161410; doi:10.1038/s41409-024-02250-1)
Supplement: Supplementary file 3 — Table S2 [file 41409_2024_2250_MOESM3_ESM.xlsx]

## Sheet: Sheet1
Table S2. Detailed Patients Characteristics.
No	PatientID	University	Age	Sex	Disease	Relation	Source	CBM	Conditioning	OA_clinical_grade	D_days	SR_1yrs	Skin	gut	Liver	LVFX	CFPM	AMK	Carbapenems
1	O_1	Osaka	56	Male	LBL	Unrelated	BMT	No	RIC	Zero	849	Alive	0	0	0	Yes	No	No	Yes
2	O_4	Osaka	33	Male	ALL	Related	PBSCT	No	MAC	Zero	147	Dead	0	0	0	Yes	No	No	Yes
3	O_11	Osaka	27	Male	Other	Related	PBSCT	No	RIC	Zero	356	Dead	0	0	0	Yes	No	No	Yes
4	O_41	Osaka	52	Female	AML	Unrelated	BMT	No	RIC	Zero	490	Alive	0	0	0	Yes	No	No	Yes
5	O_52	Osaka	37	Female	AML	Related	BMT	Yes	MAC	Zero	531	Alive	0	0	0	Yes	No	No	Yes
6	O_55	Osaka	38	Male	ALL	Unrelated	BMT	Yes	MAC	Zero	347	Dead	0	0	0	Yes	No	No	Yes
7	O_56	Osaka	51	Male	AML	Unrelated	BMT	Yes	RIC	Zero	1029	Alive	0	0	0	Yes	No	No	Yes
8	O_68	Osaka	63	Female	AML	Unrelated	BMT	Yes	RIC	Zero	587	Alive	0	0	0	Yes	No	No	No
9	T_16	Tokai	51	Female	ATL	Unrelated	CBSCT	No	RIC	Zero	48	Dead	0	0	0	Yes	No	No	Yes
10	T_22	Tokai	32	Female	AML	Related	BMT	No	MAC	Zero	3534	Alive	0	0	0	Yes	Yes	Yes	Yes
11	T_23	Tokai	37	Female	ALL	Unrelated	BMT	No	MAC	Zero	85	Dead	0	0	0	Yes	Yes	Yes	Yes
12	T_24	Tokai	53	Female	ALL	Unrelated	BMT	No	MAC	Zero	3685	Alive	0	0	0	Yes	Yes	Yes	Yes
13	T_25	Tokai	34	Male	ALL	Unrelated	CBSCT	No	MAC	Zero	1188	Alive	0	0	0	Yes	Yes	Yes	Yes
14	O_6	Osaka	44	Male	MDS	Unrelated	BMT	No	MAC	Three	304	Dead	2	3	3	Yes	No	No	Yes
15	O_15	Osaka	50	Female	LBL	Related	PBSCT	No	MAC	Three	121	Dead	3	2	0	Yes	No	No	Yes
16	O_24	Osaka	33	Male	AML	Unrelated	BMT	No	MAC	One	1369	Alive	2	0	0	Yes	No	No	No
17	O_30	Osaka	59	Male	AML	Unrelated	BMT	No	RIC	Two	1321	Alive	3	0	0	Yes	No	No	Yes
18	O_31	Osaka	26	Male	AML	Unrelated	BMT	No	RIC	One	1309	Alive	1	0	0	Yes	Yes	No	Yes
19	O_35	Osaka	41	Female	ALL	Unrelated	BMT	Yes	MAC	One	1280	Alive	1	0	0	Yes	No	No	Yes
20	O_39	Osaka	59	Female	ALL	Unrelated	BMT	No	MAC	Two	1181	Alive	3	0	0	Yes	No	No	Yes
22	O_46	Osaka	56	Male	MDS	Unrelated	BMT	No	RIC	Two	1162	Alive	0	1	0	Yes	Yes	No	No
29	T_17	Tokai	20	Male	ALL	Related	BMT	No	MAC	Four	67	Dead	2	4	4	Yes	Yes	Yes	Yes
23	O_49	Osaka	64	Male	AML	Unrelated	BMT	No	RIC	Two	1043	Alive	3	0	0	Yes	No	No	Yes
32	T_26	Tokai	30	Female	Other	Related	BMT	No	MAC	Three	1135	Alive	0	3	0	Yes	Yes	Yes	Yes
33	T_27	Tokai	36	Male	MDS	Unrelated	BMT	No	MAC	Three	1114	Alive	2	3	0	Yes	Yes	Yes	Yes
37	T_31	Tokai	51	Male	CML	Unrelated	BMT	No	MAC	Four	106	Dead	4	2	3	Yes	Yes	No	Yes
21	O_44	Osaka	38	Male	MDS	Unrelated	BMT	Yes	MAC	Three	1201	Alive	2	2	0	Yes	No	No	Yes
28	O_70	Osaka	24	Male	Other	Related	BMT	Yes	RIC	One	727	Alive	1	0	0	Yes	No	No	Yes
24	O_50	Osaka	62	Male	AML	Unrelated	BMT	Yes	MAC	Two	311	Dead	3	1	0	Yes	No	No	Yes
30	T_19	Tokai	58	Male	AML	Related	BMT	No	RIC	One	1289	Alive	2	0	0	Yes	Yes	Yes	Yes
31	T_20	Tokai	31	Female	AML	Related	BMT	No	MAC	Two	1254	Alive	3	0	0	Yes	Yes	Yes	Yes
25	O_58	Osaka	45	Male	MPD	Unrelated	BMT	Yes	MAC	Three	901	Alive	0	4	0	Yes	No	No	Yes
26	O_63	Osaka	56	Female	AML	Unrelated	CBSCT	Yes	RIC	One	792	Alive	0	1	0	Yes	No	No	No
34	T_28	Tokai	48	Female	ALL	Related	BMT	No	MAC	Two	703	Alive	3	0	0	Yes	Yes	Yes	Yes
35	T_29	Tokai	49	Male	ALL	Unrelated	BMT	No	MAC	One	1066	Alive	1	0	0	Yes	Yes	Yes	Yes
36	T_30	Tokai	25	Female	AML	Unrelated	BMT	No	MAC	One	1030	Alive	1	0	0	Yes	Yes	No	Yes
27	O_64	Osaka	44	Male	AML	Related	PBSCT	Yes	RIC	Three	661	Alive	1	3	0	Yes	No	No	Yes
